# Supplementary material for: Sex differences in allometry for phenotypic traits in mice indicate that females are not scaled males
Source: Nat Commun. 2022 Dec 12;13:7502. doi: 10.1038/s41467-022-35266-6 (PMC9744842; doi:10.1038/s41467-022-35266-6)
Supplement: Supplementary file 3 — Supplementary Data 1–2 [file 41467_2022_35266_MOESM3_ESM.zip › Supplementary Data 1.xlsx]

## Sheet: Supplementary Data 1
Category	parameter	fm_diff_slope_p	fm_diff_slope	f_sd	m_sd	r_m	Sex steeper slope	% difference sd
Eye	left anterior chamber depth	0.019805	0.03571	0.05063	0.034137	0.379486	F	32.5756
Eye	cone b-wave implicit time	0.019301	0.017745	0.033262	0.025208	0.245928	F	24.2137
Physiology	iron	3.96e-09	0.022298	0.147497	0.123459	0.33183	F	16.2974
Behaviour	light sleep bout lengths standard deviation	0.020037	0.044919	0.266855	0.232394	0.154169	F	12.9136
Behaviour	sleep bout lengths standard deviation	0.019072	0.041096	0.240725	0.213852	0.163724	F	11.1634
Behaviour	whole arena	0.005845	0.014691	0.222735	0.207298	0.027318	F	6.93045
Physiology	total protein	0.016172	0.002363	0.041073	0.038404	0.1047	F	6.49678
Physiology	chloride	0.003712	0.001201	0.014268	0.013393	0.058985	F	6.12705
Behaviour	side changes	2.42e-06	0.121864	0.552081	0.521593	0.072351	F	5.52236
Physiology	hdl-cholesterol	0.000257	0.012242	0.141176	0.133862	0.538018	F	5.181
Behaviour	time mobile	0.003337	0.078801	0.572998	0.546672	0.077054	F	4.59444
Behaviour	latency to immobility	0.009295	0.071759	0.33373	0.322052	0.039446	F	3.49919
Immunology	nk cells	0.006833	0.207875	0.267845	0.25918	0.091914	F	3.23523
Physiology	magnesium	3.06e-05	0.01176	0.062573	0.060563	0.027991	F	3.21335
Behaviour	limb strength	0.042303	0.007412	0.163149	0.162122	0.289871	F	0.629309
Physiology	creatinine	0.000164	0.016943	0.168952	0.168503	0.034113	F	0.265285
Morphology	tibia length	6.62e-18	0.004831	0.016668	0.016847	0.24882	F	-1.07777
Immunology	dn nkt	0.007256	0.084467	0.355833	0.367969	0.031535	F	-3.4106
Immunology	cd4 nkt	0.023986	0.081869	0.391868	0.417525	0.147113	F	-6.54738
Hematology	platelet count	0.000135	0.015308	0.163823	0.177176	0.288076	F	-8.15137
Immunology	dn t	0.009863	0.113684	0.4174	0.460524	0.028359	F	-10.3317
Immunology	cd4 nkt	0.02446	0.100993	0.45043	0.510008	0.048345	F	-13.2269
Immunology	dn nkt	0.003389	0.089945	0.318523	0.361628	0.104497	F	-13.5326
Immunology	dn nkt	0.007318	0.085202	0.300561	0.343216	0.052372	F	-14.1919
Immunology	dn nkt	0.002015	0.081724	0.291973	0.33473	0.076618	F	-14.6441
Behaviour	context maximum motion index	0.036006	0.202642	0.381265	0.449684	0.107273	F	-17.9452
Immunology	dn t	0.010459	0.072403	0.297457	0.366091	0.176607	F	-23.0737
Morphology	fat mass	1.45e-66	0.071831	0.171313	0.213486	0.580395	F	-24.6175
Morphology	fat mass	6.12e-67	0.072084	0.171301	0.213624	0.356066	F	-24.7063
Physiology	albumin	4.89e-09	0.007212	0.043213	0.057182	0.261347	F	-32.3271
Behaviour	time mobile	0.020923	0.045729	0.355607	0.488426	0.175864	F	-37.3502
Immunology	nk cells	0.008897	0.087794	0.254886	0.373049	0.127339	F	-46.3593
Hematology	lymphocytes	0.000173	0.009551	0.048746	0.095445	0.096274	F	-95.7999
Morphology	spleen weight	0.001408	-0.02372	0.125379	0.232713	0.044147	M	46.1228
Heart	end-diastolic diameter	0.026844	-0.01036	0.052536	0.071828	0.413546	M	26.8576
Morphology	lean mass	2.55e-21	-0.01027	0.042442	0.056999	0.202205	M	25.5392
Morphology	lean mass	4.19e-22	-0.01049	0.0426	0.056996	0.714181	M	25.2582
Hematology	neutrophils	1.94e-06	-0.04657	0.234829	0.312006	0.073083	M	24.7357
Hematology	red blood cell distribution width	8.77e-17	-0.00885	0.032794	0.042944	0.05238	M	23.637
Heart	end-systolic diameter	0.031112	-0.01825	0.09944	0.127181	0.254642	M	21.8123
Hematology	neutrophils	0.000312	-0.04608	0.315671	0.398093	0.256778	M	20.704
Hematology	monocytes	2.33e-06	-0.13495	0.358898	0.427063	0.105728	M	15.9613
Morphology	bone mineral density (excluding skull)	0.000218	-0.00384	0.043821	0.051393	0.14085	M	14.7349
Behaviour	dark sleep bout lengths mean	0.004132	-0.04994	0.215897	0.2466	0.579337	M	12.4503
Hearing	abr threshold	0.030875	-0.0182	0.208505	0.236125	0.070569	M	11.6974
Heart	heart weight	7.17e-13	-0.02116	0.115227	0.128948	0.278471	M	10.6411
Heart	heart weight	2.53e-18	-0.02281	0.111593	0.124159	0.540704	M	10.1212
Physiology	glycerol	2.01e-10	-0.06921	0.196235	0.216773	0.24472	M	9.47445
Physiology	alkaline phosphatase	0.000151	-0.01083	0.11077	0.12177	0.370562	M	9.03362
Morphology	bone mineral content (excluding skull)	0.000108	-0.00776	0.090472	0.096547	0.41693	M	6.29272
Physiology	ldl-cholesterol	2.47e-52	-0.12274	0.164763	0.175341	0.170754	M	6.03286
Physiology	fructosamine	0.017429	-0.00446	0.050499	0.053665	0.124846	M	5.90006
Behaviour	distance travelled	0.014334	-0.83139	0.939309	0.988988	0.185169	M	5.02323
Hearing	response amplitude	0.016247	-0.02621	0.415524	0.436657	0.021571	M	4.83966
Physiology	alanine aminotransferase	0.003007	-0.02583	0.352456	0.369039	0.12965	M	4.49358
Hematology	mean cell volume	9e-05	-0.00175	0.01834	0.018992	0.056073	M	3.43238
Physiology	total bilirubin	0.010833	-0.02646	0.413198	0.426412	0.01808	M	3.09898
Metabolism	fasted blood glucose concentration	3.83e-24	-0.02997	0.135247	0.138946	0.166096	M	2.66238
Heart	rmssd	0.017458	-0.0605	0.710287	0.724752	0.138856	M	1.99586
Heart	hrv	0.046141	-0.05376	0.740642	0.755705	0.16662	M	1.99331
Physiology	alpha-amylase	1.16e-05	-0.01452	0.103753	0.105188	0.479418	M	1.36427
Heart	cv	0.03094	-0.05712	0.761174	0.76767	0.152748	M	0.846276
Behaviour	ma threshold inducing clonic seizure	0.028704	-0.0177	0.094974	0.095759	0.423444	M	0.82064
Physiology	aspartate aminotransferase	2.54e-08	-0.04414	0.321328	0.323688	0.102141	M	0.729229
Heart	qtc	0.001778	-0.0068	0.06687	0.067331	0.008574	M	0.684237
Hematology	luc	0.00409	-0.04888	0.410335	0.412035	0.283191	M	0.412582
Hematology	basophil count	0.027905	-0.03018	0.391854	0.393047	0.099137	M	0.303364
Behaviour	latency to fall mean	0.037036	-0.03771	0.35501	0.350527	0.165096	M	-1.27901
Heart	st	0.040958	-0.00633	0.100565	0.098687	0.013838	M	-1.90276
Heart	lvawd	0.025224	-0.01698	0.117432	0.113178	0.147772	M	-3.75925
Behaviour	total distance travelled	0.041038	-0.20722	0.289525	0.27855	0.166459	M	-3.94011
Metabolism	glucose	1.22e-08	-0.02261	0.169098	0.162189	0.042034	M	-4.26033
Behaviour	horizontal activity	0.042818	-0.21013	0.296973	0.284326	0.165531	M	-4.4481
Physiology	phosphorus	6.43e-09	-0.02256	0.162176	0.155074	0.08223	M	-4.57961
Metabolism	area under glucose response curve	2.9e-07	-0.03405	0.324788	0.302458	0.498766	M	-7.38296
Heart	lvpwd	0.004537	-0.01111	0.086847	0.080515	0.103936	M	-7.86397
Heart	pq	0.003004	-0.0148	0.147711	0.136714	0.048102	M	-8.04352
Physiology	triglycerides	5.02e-06	-0.03153	0.300846	0.277258	0.33571	M	-8.50751
Physiology	potassium	9.87e-08	-0.01424	0.095864	0.085186	0.137924	M	-12.5347
Metabolism	insulin	1.63e-05	-0.17101	0.710882	0.606205	0.422637	M	-17.2677
Eye	outer nuclear layer	0.041605	-0.05541	0.058097	0.049378	0.056695	M	-17.658
Behaviour	sleep daily percent	0.001015	-0.02116	0.089979	0.076182	0.373179	M	-18.1111
Physiology	thyroxine	0.003661	-0.02754	0.167462	0.140948	0.258373	M	-18.8114
Behaviour	sleep phase percent	1.21e-05	-0.08004	0.263574	0.207368	0.433535	M	-27.1048
Physiology	albumin to creatinine ratio	0.01848	-0.10235	0.393569	0.30203	0.437543	M	-30.3077
Physiology	microalbumin (calculated)	0.031354	-0.10609	0.451223	0.336073	0.415767	M	-34.2635
Physiology	uibc (unsaturated iron binding capacity)	0.000789	-0.03612	0.192442	0.121965	0.317117	M	-57.7854
