# Supplementary material for: Sex differences in allometry for phenotypic traits in mice indicate that females are not scaled males
Source: Nat Commun. 2022 Dec 12;13:7502. doi: 10.1038/s41467-022-35266-6 (PMC9744842; doi:10.1038/s41467-022-35266-6)
Supplement: Supplementary file 3 — Supplementary Data 1–2 [file 41467_2022_35266_MOESM3_ESM.zip › Supplementary Data 2.xlsx]

## Sheet: Supplementary Data 2
Category	parameter	SMD	v_SMD	lnRR	v_lnRR
Heart	heart weight	2.55667	0.027141	0.184844	7.87e-05
Eye	rod a-wave implicit time	1.07309	0.025858	0.057581	6.45e-05
Eye	rod a-wave implicit time	1.03424	0.025778	0.05555	6.5e-05
Eye	rod a-wave implicit time	0.930663	0.020623	0.063837	8.61e-05
Physiology	alkaline phosphatase	0.896081	0.000263	0.434515	5.31e-05
Physiology	iron	0.780837	0.000317	0.146944	1.03e-05
Immunology	t cells	0.724465	0.028238	0.306602	0.004401
Eye	rod a-wave amplitude	0.689048	0.019803	-0.14671	0.000826
Eye	rod b-wave implicit time	0.673236	0.023886	0.029268	4.24e-05
Behaviour	time mobile	0.636966	0.001156	0.178658	8.75e-05
Eye	cone b-wave implicit time	0.576831	0.023409	0.018809	2.37e-05
Physiology	thyroxine	0.554863	0.001425	0.099629	4.35e-05
Behaviour	limb strength	0.545998	0.000168	0.149951	1.2e-05
Physiology	chloride	0.53158	0.000336	0.013214	2.01e-07
Immunology	inkt	0.522651	0.006917	0.268526	0.001833
Immunology	nkt cells	0.520944	0.006916	0.28551	0.002096
Behaviour	percent time	0.516091	0.001137	0.084636	3.07e-05
Physiology	albumin	0.487771	0.000244	0.062582	3.89e-06
Behaviour	time spent	0.483733	0.001133	0.104046	5.2e-05
Behaviour	activity onset with respect to dark onset median	0.474483	0.007736	-0.38509	0.005942
Immunology	nkt cells	0.447799	0.006857	0.23201	0.00185
Immunology	cd4 t	0.44463	0.006854	0.147289	0.000743
Behaviour	limb strength	0.439076	0.000165	0.131406	1.44e-05
Behaviour	peak wake with respect to dark onset median	0.431717	0.0024	0.224674	0.000681
Immunology	B cells	0.419592	0.006836	0.197056	0.00151
Immunology	cd4 nkt	0.411521	0.002979	0.365727	0.002202
Eye	rod b-wave implicit time	0.401706	0.023061	0.023052	7.4e-05
Immunology	cd4 nkt	0.391693	0.003757	0.340987	0.00268
Immunology	total cell count in spleen	0.387039	0.006967	0.102654	0.000476
Immunology	cd4 nkt	0.378536	0.002957	0.316503	0.001959
Eye	cone b-wave implicit time	0.378005	0.022876	0.012634	2.49e-05
Immunology	cd4 t	0.339611	0.006785	0.108528	0.000691
Immunology	cd8 t	0.337702	0.006784	0.115719	0.000786
Eye	inner nuclear layer	0.332531	0.027797	0.043836	0.000474
Immunology	dn t	0.320568	0.003348	0.207768	0.001391
Immunology	nkt cells	0.319055	0.006774	0.094564	0.000591
Immunology	dn t	0.292899	0.002945	0.197337	0.001327
Behaviour	latency to fall mean	0.291334	0.001054	0.113269	0.000158
Immunology	nkt cells	0.290798	0.003778	0.333352	0.004586
Immunology	cd4 t	0.287105	0.006758	0.083892	0.000573
Immunology	nk cells	0.286647	0.026773	0.142167	0.00644
Heart	lvids	0.277291	0.000787	0.127352	0.000168
Eye	rod b-wave implicit time	0.273788	0.018783	0.022474	0.000124
Immunology	cd4 t	0.271634	0.026745	0.154383	0.008321
Immunology	nkt cells	0.270263	0.002693	0.18604	0.001247
Immunology	klrg1	0.264495	0.026732	0.16836	0.010486
Behaviour	locomotor activity	0.257402	0.000213	0.094549	2.87e-05
Immunology	klrg1	0.257333	0.02672	0.385057	0.051295
Immunology	dn t	0.257306	0.002963	0.245004	0.002825
Immunology	nkt cells	0.255895	0.006744	0.143467	0.002123
Behaviour	conditioning tone freezing time	0.251599	0.010232	0.285834	0.013151
Hematology	hemoglobin	0.248923	0.00021	0.017014	9.8e-07
Immunology	cd8 t	0.242267	0.006738	0.070815	0.000573
Physiology	fructosamine	0.237988	0.000455	0.028651	6.54e-06
Heart	lvidd	0.233276	0.000785	0.056794	4.7e-05
Heart	lvpws	0.232775	0.000792	0.072864	8.11e-05
Behaviour	total distance travelled	0.231975	0.021052	0.067763	0.001753
Behaviour	distance travelled	0.231272	0.021051	0.153376	0.009057
Immunology	cd4 t	0.231264	0.026678	0.136985	0.008993
Immunology	B cells	0.229675	0.006931	0.109298	0.001563
Behaviour	horizontal activity	0.228942	0.021048	0.068241	0.001825
Behaviour	conditioning tone freezing time	0.227719	0.006481	0.241213	0.007259
Immunology	number of live cells acquired panel 2	0.225733	0.006578	0.10235	0.001352
Heart	pnn5(6>ms)	0.223768	0.000684	0.521375	0.003785
Immunology	B cells	0.218187	0.006926	0.106108	0.00163
Behaviour	conditioning tone freeze count	0.212816	0.006476	0.181434	0.004705
Immunology	dn nkt	0.211993	0.002956	0.185774	0.002271
Behaviour	average duration	0.206866	0.003262	0.093579	0.000668
Immunology	dn t	0.206789	0.002955	0.177497	0.002162
Heart	mean sr amplitude	0.202555	0.00051	0.119306	0.000176
Hearing	abr threshold	0.20208	0.000572	0.061824	5.32e-05
Hearing	abr threshold	0.196186	0.00089	0.069463	0.000111
Immunology	dn t	0.195877	0.003631	0.206157	0.004004
Heart	hrv	0.193673	0.00051	0.193446	0.000517
Hematology	lymphocytes	0.192843	0.000429	0.017014	3.36e-06
Immunology	tregs	0.191582	0.00672	0.071618	0.00093
Immunology	dn nkt	0.190465	0.003321	0.156695	0.002222
Heart	mean r amplitude	0.187306	0.000455	0.116824	0.000176
Heart	cv	0.186118	0.000467	0.201442	0.000558
Immunology	B cells	0.184113	0.007296	0.101927	0.002218
Immunology	tregs	0.180888	0.006716	0.077705	0.001227
Immunology	dn nkt	0.17951	0.002697	0.137526	0.001569
Heart	heart weight	0.173333	0.000253	0.036883	1.15e-05
Metabolism	total food intake	0.171706	0.000658	0.074138	0.000115
Physiology	total bilirubin	0.170487	0.000244	0.064586	3.48e-05
Physiology	phosphorus	0.169644	0.00024	0.042265	1.48e-05
Behaviour	distance travelled	0.164108	0.020983	0.045552	0.001521
Behaviour	conditioning post-shock freezing time	0.161721	0.010186	0.097638	0.003749
Eye	outer nuclear layer	0.1567	0.027502	0.027817	0.000853
Behaviour	side changes	0.155593	0.001104	0.072984	0.000238
Immunology	tregs	0.152254	0.006708	0.056686	0.000926
Immunology	B cells	0.150477	0.006905	0.116831	0.004012
Immunology	dn nkt	0.146959	0.002947	0.278111	0.010604
Immunology	macrophages	0.142312	0.006763	0.131654	0.005828
Immunology	B cells	0.139841	0.007295	0.069971	0.001819
Eye	cone b-wave amplitude	0.135674	0.022526	0.023287	0.000657
Immunology	nkt cells	0.135332	0.026561	0.157493	0.034296
Immunology	nkt cells	0.130939	0.003327	0.119975	0.002771
Hematology	hemoglobin	0.125798	0.000208	0.010091	1.34e-06
Immunology	cd4 nkt	0.125772	0.002923	0.15768	0.004483
Physiology	creatine kinase	0.125193	0.000459	0.177627	0.00092
Immunology	nkt cells	0.123026	0.002977	0.150174	0.004536
Hearing	abr threshold	0.122638	0.000548	0.051457	9.63e-05
Hearing	abr threshold	0.122492	0.00055	0.039943	5.83e-05
Behaviour	center average speed	0.118111	0.000231	0.091502	0.000138
Hematology	mean cell volume	0.113976	0.000208	0.006479	6.7e-07
Immunology	number of live cells acquired panel 1	0.113775	0.006536	0.033229	0.000556
Hematology	eosinophils	0.112617	0.00191	0.087249	0.001137
Physiology	lipase	0.111915	0.001683	0.055917	0.000417
Eye	rod a-wave amplitude	0.107848	0.02276	-0.01978	0.000757
Immunology	nk cells	0.10413	0.003324	0.077943	0.001868
Immunology	dn nkt	0.103829	0.002943	0.082359	0.001835
Immunology	cd4 nkt	0.102526	0.002921	0.122883	0.004186
Behaviour	cue tone % freezing time	0.101776	0.010167	0.056677	0.003232
Immunology	t cells	0.101369	0.002681	0.043589	0.000494
Behaviour	context % freezing time	0.100656	0.010167	0.03979	0.0016
Immunology	cd8 t	0.099967	0.002921	0.058603	0.000999
Behaviour	periphery distance travelled	0.09933	0.000222	0.088194	0.000174
Behaviour	whole arena average speed	0.096606	0.000214	0.083997	0.000161
Eye	cone b-wave amplitude	0.095257	0.018629	0.018999	0.000739
Hearing	abr threshold	0.094646	0.000548	0.031429	6e-05
Morphology	lean mass	0.094559	0.000182	0.010022	2.04e-06
Eye	corneal thickness	0.091616	0.026172	0.008873	0.000243
Behaviour	periphery average speed	0.091396	0.000231	0.084628	0.000197
Immunology	cd4 nkt	0.08803	0.003282	0.114767	0.005551
Behaviour	distance travelled - total	0.086662	0.000225	0.078767	0.000185
Physiology	aspartate aminotransferase	0.077061	0.00024	0.101939	0.000421
Heart	qrs	0.076375	0.000318	0.009942	5.38e-06
Immunology	t cells	0.075239	0.002907	0.040878	0.000856
Hearing	abr threshold	0.074298	0.000547	0.038232	0.000145
Immunology	cd4 t	0.074154	0.00292	0.048032	0.001222
Immunology	B cells	0.074049	0.002692	0.074882	0.002754
Behaviour	center time	0.073496	0.00031	0.101456	0.000579
Behaviour	total holepokes	0.069712	0.001493	0.024971	0.000193
Heart	rr	0.063358	0.000316	0.011546	1.05e-05
Morphology	number of lumbar vertebrae	0.061828	0.000427	0.00061	4.19e-08
Behaviour	learning slope	0.061441	0.003251	0.044048	0.001667
Immunology	nk cells	0.059436	0.003321	0.071372	0.004738
Immunology	cd4 t	0.059328	0.002919	0.032031	0.000849
Heart	stroke volume	0.05892	0.000847	0.018808	8.9e-05
Eye	cone b-wave implicit time	0.058289	0.018616	0.003897	8.21e-05
Eye	max eye lens density	0.057177	0.002165	0.018402	0.000225
Heart	pr	0.057081	0.000316	0.009839	9.37e-06
Immunology	number events	0.056355	0.002675	0.030969	0.000806
Behaviour	learning difference	0.053783	0.003248	0.041526	0.001935
Eye	inner nuclear layer	0.053528	0.02633	0.005659	0.00029
Eye	outer nuclear layer	0.053136	0.02633	0.009746	0.000876
Hematology	mean platelet volume	0.051685	0.000267	0.011462	1.31e-05
Immunology	cd8 t	0.051341	0.002906	0.027677	0.000843
Heart	lvpwd	0.050785	0.00078	0.009656	3.1e-05
Immunology	cd8 t	0.048917	0.006691	0.033219	0.003064
Eye	rod a-wave amplitude	0.048468	0.022606	-0.00901	0.000777
Immunology	cd8 t	0.048301	0.00328	0.025644	0.000923
Heart	rmssd	0.046695	0.000507	0.081402	0.001556
Behaviour	conditioning post-shock freeze count	0.045903	0.006441	0.023716	0.001728
Immunology	cd4 t	0.043929	0.002906	0.023453	0.000827
Physiology	magnesium	0.040962	0.000842	0.046898	0.001105
Behaviour	conditioning baseline freezing time	0.040152	0.010156	0.0459	0.012805
Morphology	number of center entries	0.040005	0.000305	0.036569	0.000254
Behaviour	cue baseline average motion index	0.039663	0.010156	0.027001	0.004606
Immunology	cdcs	0.038981	0.010934	0.026298	0.004904
Immunology	cd4 t	0.03465	0.003376	0.023908	0.001604
Heart	qtc	0.034563	0.00039	0.012772	5.32e-05
Morphology	number of ribs	0.031969	0.000344	0.000118	4.71e-09
Behaviour	center distance travelled	0.030641	0.000222	0.040524	0.000388
Eye	max eye lens density	0.030491	0.00218	0.010293	0.00025
Immunology	cd8 t	0.028717	0.003581	0.035347	0.005419
Immunology	mzb	0.02697	0.014391	0.018947	0.007056
Heart	st	0.026553	0.000364	0.005248	1.42e-05
Hematology	basophil count	0.024061	0.00044	0.021347	0.000346
Hematology	eosinophils	0.021649	0.000436	0.015953	0.000236
Morphology	number of ribs	0.021565	0.000344	6.7e-05	3.32e-09
Eye	min eye lens density	0.0207	0.002164	0.002667	3.6e-05
Eye	cone b-wave amplitude	0.018625	0.022476	0.003399	0.000745
Hearing	pre-pulse inhibition	0.015716	0.000232	0.025257	0.0006
Behaviour	periphery time	0.01272	0.00031	0.006319	7.64e-05
Eye	posterior chamber depth	0.01248	0.026321	0.000446	3.36e-05
Behaviour	conditioning post-shock freezing time	0.012047	0.00644	0.009237	0.003797
Behaviour	whole arena	0.00997	0.000222	4.44e-06	4.4e-11
Behaviour	periphery time	0.005091	0.000214	0.000674	3.75e-06
Morphology	number of digits	0.004377	0.000348	8.42e-06	1.29e-09
Physiology	creatinine	0.003248	0.000263	0.014051	0.004915
Hearing	pre-pulse inhibition	0.001834	0.000232	0.000857	5.07e-05
Metabolism	respiratory exchange ratio	0.001704	0.000505	8.99e-05	1.36e-06
Morphology	number of thoracic vertebrae	-0.000156	0.000427	-1.75e-07	5.38e-10
Immunology	cd8 nkt	-0.0018	0.00329	-0.00434	0.01909
Immunology	dc total	-0.00282	0.010932	-0.00147	0.002949
Immunology	follicular b cells	-0.0039	0.004415	-0.00232	0.00156
Immunology	dn nkt	-0.0046	0.003306	-0.01933	0.058243
Hematology	monocytes	-0.00584	0.000427	-0.00343	0.000147
Eye	posterior chamber depth	-0.006	0.027222	-0.0002	2.99e-05
Behaviour	center time	-0.00916	0.000214	-0.00641	0.000105
Morphology	number of signals	-0.01029	0.000335	-0.00534	9.04e-05
Behaviour	cue baseline maximum motion index	-0.0106	0.010154	-0.0045	0.001797
Eye	min eye lens density	-0.01106	0.00218	-0.0015	3.99e-05
Behaviour	percentage center time	-0.01146	0.000222	-0.00805	0.000109
Heart	qtc dispersion	-0.01163	0.000453	-0.00545	9.95e-05
Eye	mean eye lens density	-0.01374	0.00218	-0.00269	8.38e-05
Immunology	cd8 t	-0.01554	0.002918	-0.01462	0.002579
Eye	mean eye lens density	-0.01557	0.002164	-0.00306	8.4e-05
Immunology	cd4 t	-0.01598	0.00449	-0.01874	0.006165
Hearing	pre-pulse inhibition	-0.01827	0.000232	-0.00847	4.98e-05
Behaviour	whole arena	-0.0194	0.000214	-0.01159	7.64e-05
Eye	total retinal thickness	-0.01986	0.001633	-0.000883	3.23e-06
Immunology	cd4 t	-0.02052	0.002918	-0.01945	0.002619
Heart	pq	-0.02145	0.000507	-0.00299	9.84e-06
Immunology	cd8 nkt	-0.02156	0.00329	-0.01724	0.002098
Morphology	number of caudal vertebrae	-0.0232	0.000724	-0.0013	2.26e-06
Physiology	body temp	-0.0245	0.002983	-0.000544	1.23e-06
Immunology	mzb	-0.02577	0.004435	-0.02329	0.003615
Immunology	rp macrophage (f4/80+)	-0.03119	0.008622	-0.0179	0.002835
Morphology	spleen weight	-0.03216	0.000612	-0.11209	0.007342
Immunology	cd8 nkt	-0.03321	0.002914	-0.02723	0.001953
Immunology	cd8 t	-0.03416	0.002918	-0.02256	0.001271
Immunology	follicular b cells	-0.03535	0.005278	-0.01765	0.001313
Behaviour	latency to immobility	-0.03858	0.003417	-0.03552	0.002875
Eye	total retinal thickness	-0.03862	0.001612	-0.00179	3.48e-06
Hearing	pre-pulse inhibition	-0.03921	0.000232	-0.01313	2.6e-05
Physiology	free fatty acids	-0.03982	0.000627	-0.02956	0.000344
Immunology	B cells	-0.04036	0.002658	-0.0233	0.000884
Physiology	total protein	-0.04446	0.000238	-0.0034	1.4e-06
Immunology	klrg1	-0.04799	0.026508	-0.05283	0.031162
Hearing	response amplitude	-0.04851	0.00023	-0.04774	0.000223
Morphology	bone mineral density (excluding skull)	-0.05112	0.000183	-0.00797	4.45e-06
Physiology	calcium	-0.05197	0.000238	-0.00349	1.08e-06
Immunology	nk cells	-0.0546	0.00374	-0.02093	0.000549
Immunology	dn t	-0.05592	0.003307	-0.10359	0.011008
Hematology	hemoglobin	-0.05674	0.000208	-0.00508	1.67e-06
Immunology	nk cells	-0.05698	0.00267	-0.03098	0.000788
Immunology	cd44+ t-regs	-0.05801	0.026512	-0.04409	0.015107
Immunology	cd8 nkt	-0.05881	0.002927	-0.05178	0.002256
Immunology	percentage of live gated events	-0.06213	0.002756	-0.01592	0.000181
Immunology	others	-0.0622	0.00267	-0.036	0.000892
Behaviour	cue baseline freeze count	-0.06224	0.006443	-0.04079	0.002742
Immunology	percentage of live gated events	-0.06671	0.002747	-0.01623	0.000163
Immunology	B cells	-0.07235	0.004418	-0.05909	0.002937
Physiology	urea (blood urea nitrogen - bun)	-0.07343	0.000239	-0.01525	1.04e-05
Hearing	response amplitude	-0.07417	0.00023	-0.10228	0.000437
Behaviour	latency to center entry	-0.07934	0.000306	-0.13314	0.000845
Immunology	nkt cells	-0.08384	0.006695	-0.04163	0.001653
Hematology	red blood cell distribution width	-0.08446	0.000266	-0.01456	7.89e-06
Hearing	pre-pulse inhibition	-0.09345	0.000474	-0.0261	3.7e-05
Hearing	response amplitude	-0.09787	0.00023	-0.09492	0.000216
Immunology	cdcs	-0.10219	0.010946	-0.04324	0.001947
Immunology	cd62l+ t-regs	-0.1026	0.026535	-0.07308	0.013232
Behaviour	context freeze count	-0.12027	0.006451	-0.04685	0.000981
Hearing	response amplitude	-0.12298	0.000474	-0.11219	0.00039
Physiology	ldl-cholesterol	-0.12786	0.000772	-0.05106	0.000121
Behaviour	conditioning baseline freezing time	-0.12835	0.006453	-0.18811	0.013701
Behaviour	context average motion index	-0.12856	0.010174	-0.10478	0.006698
Physiology	alanine aminotransferase	-0.12967	0.000238	-0.12657	0.000218
Hearing	response amplitude	-0.1314	0.000231	-0.1286	0.000219
Immunology	cd8 t	-0.14231	0.006706	-0.05945	0.001161
Behaviour	light sleep bout lengths standard deviation	-0.14518	0.002351	-0.03975	0.000176
Eye	rod b-wave amplitude	-0.14635	0.022535	-0.02234	0.000516
Hematology	monocytes	-0.15122	0.001985	-0.11088	0.001058
Behaviour	time immobile	-0.1536	0.003426	-0.04236	0.000259
Behaviour	context freezing time	-0.154	0.006458	-0.09413	0.002462
Hematology	hematocrit	-0.16052	0.000209	-0.01513	1.85e-06
Behaviour	sleep phase percent	-0.16126	0.002353	-0.01248	1.4e-05
Behaviour	cue baseline % freezing time	-0.16201	0.010186	-0.14865	0.008585
Physiology	lactate dehydrogenase	-0.16275	0.003709	-0.09205	0.001188
Behaviour	conditioning baseline freeze count	-0.16462	0.006461	-0.1794	0.007613
Eye	corneal thickness	-0.16699	0.026584	-0.11343	0.010732
Behaviour	cue baseline freezing time	-0.17591	0.006464	-0.14253	0.004146
Immunology	cdcs	-0.17809	0.002675	-0.13445	0.001504
Hearing	response amplitude	-0.18859	0.000475	-0.17323	0.0004
Behaviour	context maximum motion index	-0.1889	0.010198	-0.09765	0.002342
Behaviour	time mobile	-0.1921	0.001106	-0.08566	0.000219
Eye	rod b-wave amplitude	-0.19332	0.02258	-0.03593	0.000774
Hematology	luc	-0.20091	0.000611	-0.13226	0.000261
Immunology	t cells	-0.20123	0.003334	-0.09578	0.000747
Heart	lvaws	-0.2032	0.001977	-0.03232	5.75e-05
Hematology	neutrophils	-0.20473	0.000434	-0.11523	0.000132
Hematology	basophil count	-0.20894	0.000454	-0.23066	0.000534
Heart	end-systolic diameter	-0.21591	0.002429	-0.02757	5.02e-05
Behaviour	latency to first transition into dark	-0.21607	0.001107	-0.28802	0.001948
Hearing	response amplitude	-0.22689	0.000233	-0.22446	0.000223
Morphology	tibia length	-0.22795	0.000366	-0.00936	6.12e-07
Behaviour	sleep bout lengths standard deviation	-0.23265	0.002361	-0.05672	0.000139
Behaviour	conditioning shock minimum motion index	-0.23531	0.010222	-0.40376	0.028171
Behaviour	vertical activity (rearing)	-0.23689	0.021058	-0.15804	0.009486
Eye	eye size	-0.2405	0.018743	-0.01093	3.8e-05
Hematology	monocytes	-0.24168	0.000453	-0.18953	0.000282
Morphology	number of rears - total	-0.24774	0.00037	-0.14148	0.000116
Hearing	response amplitude	-0.24838	0.000234	-0.23834	0.00021
Behaviour	limb strength	-0.25252	0.000163	-0.06236	9.83e-06
Heart	hr	-0.25382	0.000225	-0.04807	7.93e-06
Behaviour	conditioning post-shock average motion index	-0.25795	0.010236	-0.21673	0.006642
Morphology	bone mineral content (excluding skull)	-0.25796	0.000185	-0.04542	5.68e-06
Morphology	fat mass	-0.26013	0.000183	-0.09128	2.24e-05
Metabolism	fasted blood glucose concentration	-0.26652	0.000175	-0.06854	1.15e-05
Behaviour	conditioning baseline maximum motion index	-0.27302	0.010246	-0.10475	0.001446
Immunology	nk cells	-0.27902	0.003775	-0.18668	0.001643
Hematology	red blood cell count	-0.28876	0.00021	-0.02154	1.16e-06
Behaviour	limb strength	-0.29166	0.000163	-0.08055	1.22e-05
Hearing	response amplitude	-0.29339	0.000234	-0.24697	0.000161
Morphology	bone area	-0.29536	0.000185	-0.03775	3e-06
Metabolism	glucose	-0.29806	0.000222	-0.09268	2.1e-05
Hematology	eosinophils	-0.29958	0.000455	-0.22002	0.000242
Behaviour	breath rate during sleep standard deviation	-0.30856	0.002373	-0.03391	2.83e-05
Behaviour	conditioning post-shock maximum motion index	-0.30974	0.010272	-0.2113	0.004711
Behaviour	conditioning baseline average motion index	-0.31469	0.010276	-0.20239	0.00378
Physiology	uric acid	-0.32349	0.00566	-0.23152	0.002747
Heart	fractional shortening	-0.34211	0.000791	-0.13235	0.000112
Hearing	response amplitude	-0.3455	0.000235	-0.25761	0.000126
Heart	cardiac output	-0.34557	0.000859	-0.08179	4.84e-05
Physiology	glycerol	-0.36809	0.001019	-0.09354	6.32e-05
Heart	ejection fraction	-0.37734	0.000801	-0.10517	5.86e-05
Morphology	body length	-0.3823	0.000241	-0.02884	1.35e-06
Hematology	neutrophils	-0.38408	0.000458	-0.30674	0.000276
Heart	lvawd	-0.38544	0.001946	-0.05682	4.77e-05
Metabolism	initial response to glucose challenge	-0.39417	0.000178	-0.11214	1.42e-05
Behaviour	data confidence level	-0.39923	0.002392	-0.01533	3.43e-06
Physiology	sodium	-0.41775	0.000332	-0.00975	1.77e-07
Eye	anterior chamber depth	-0.42378	0.02727	-0.03935	0.000238
Behaviour	conditioning tone maximum motion index	-0.43178	0.010384	-0.23991	0.003084
Immunology	B cells	-0.44322	0.014743	-0.29933	0.006133
Physiology	potassium	-0.44549	0.000334	-0.06889	7.88e-06
Behaviour	conditioning tone average motion index	-0.46701	0.010423	-0.37228	0.006076
Behaviour	repetitive beam break ('stereotypy counts')	-0.48463	0.021516	-0.18389	0.002941
Hematology	luc	-0.49126	0.000627	-0.42914	0.000425
Behaviour	percent time	-0.51611	0.001137	-0.29806	0.000357
Heart	respiration rate	-0.52633	0.001112	-0.16995	0.000106
Physiology	uibc (unsaturated iron binding capacity)	-0.53104	0.001695	-0.09228	5.01e-05
Metabolism	insulin	-0.5358	0.001732	-0.65175	0.002088
Heart	end-diastolic diameter	-0.53859	0.002486	-0.03803	1.64e-05
Hematology	lymphocytes	-0.53922	0.000466	-0.20599	6.75e-05
Eye	rod b-wave amplitude	-0.55296	0.019319	-0.12982	0.001013
Behaviour	time spent	-0.55772	0.001143	-0.28029	0.000272
Eye	eye size	-0.55873	0.023352	-0.00762	4.13e-06
Eye	eye size	-0.57068	0.02339	-0.00988	6.68e-06
Hematology	white blood cell count	-0.63562	0.000226	-0.2271	2.82e-05
Behaviour	fecal boli	-0.64132	0.001405	-0.75137	0.00176
Heart	aortic diameter (dao)	-0.64603	0.00169	-0.04669	8.37e-06
Eye	interpupillary distance	-0.67334	0.010755	-0.01604	5.76e-06
Eye	left anterior chamber depth	-0.68073	0.027659	-0.03637	7.53e-05
Morphology	fat mass	-0.7109	0.000193	-0.29767	3.1e-05
Behaviour	light sleep bout lengths mean	-0.73979	0.002505	-0.14028	8.31e-05
Behaviour	sleep daily percent	-0.7616	0.002515	-0.06937	1.96e-05
Behaviour	conditioning shock average motion index	-0.78487	0.010913	-0.30306	0.001409
Behaviour	dark sleep bout lengths standard deviation	-0.78654	0.002526	-0.22628	0.000193
Behaviour	conditioning shock maximum motion index	-0.79302	0.010929	-0.3095	0.001502
Physiology	triglycerides	-0.8374	0.000251	-0.32996	3.47e-05
Physiology	albumin to creatinine ratio	-0.84473	0.006009	-0.36781	0.001045
Physiology	total cholesterol	-0.85409	0.000245	-0.19381	1.08e-05
Hematology	platelet count	-0.87021	0.000228	-0.18454	9.18e-06
Physiology	microalbumin (calculated)	-0.87363	0.006137	-0.37409	0.001053
Behaviour	sleep phase percent	-0.92318	0.002595	-0.21732	0.000134
Heart	heart weight	-0.98544	0.000228	-0.18027	6.59e-06
Behaviour	breath rate during sleep mean	-1.01378	0.002646	-0.0876	1.76e-05
Behaviour	sleep bout lengths mean	-1.03282	0.002658	-0.19197	7.83e-05
Metabolism	total water intake	-1.06157	0.00148	-2.43952	0.000479
Metabolism	area under glucose response curve	-1.06636	0.0002	-0.40507	2.57e-05
Behaviour	ma threshold inducing clonic seizure	-1.1736	0.00305	-0.16684	5.2e-05
Physiology	hdl-cholesterol	-1.20658	0.000284	-0.24387	9.57e-06
Physiology	alpha-amylase	-1.25449	0.000431	-0.21807	1.07e-05
Physiology	hemoglobin	-1.26038	0.006622	-0.05452	1.03e-05
Behaviour	dark sleep bout lengths mean	-1.30031	0.002841	-0.33587	0.000144
Morphology	lean mass	-1.50235	0.000233	-0.19768	3.03e-06
Physiology	hdl-cholesterol	-1.73062	0.005769	-0.32486	0.000142
Morphology	kidney weight	-2.14646	0.002883	-0.26412	2.78e-05
Morphology	kidney weight	-2.30247	0.003046	-0.26588	2.38e-05
